# Supplementary material for: Habitat Suitability Analysis for Luehdorfia chinensis Leech, 1893 (Lepidoptera: Papilionidae) in the Middle and Lower Yangtze River: A Study Based on the MaxEnt Model
Source: Insects. 2025 Apr 9;16(4):396. doi: 10.3390/insects16040396 (PMC12027586; doi:10.3390/insects16040396)
Supplement: Supplementary file 1 [file insects-16-00396-s001.zip]

Archive with 3 entries (3 files):
- Figure S1.tif
- Figure S2.tif
- insects-3525494-supplementary.pdf
